# Supplementary material for: Evolutionary and molecular characteristics of high-Shannon entropy codons in VP1 of Coxsackievirus A6
Source: J Gen Virol. 2026 Jul 29;107(7):002306. doi: 10.1099/jgv.0.002306 (PMC13418908; doi:10.1099/jgv.0.002306)
Supplement: Supplementary Material 2. [file jgv-107-02306-s002.xlsx]

## Sheet: Supplementary Table S1
Supplementary Table S1 Representative CVA6 VP1 sequences (n=309) selected from the database for phylogenetic analysis
ID	ACC	STRAIN	COUNTRY	TIME
JQ364886.1_|Human_coxsackievirus_A6_isolate_92022/SD/CHN/1992/CA6_VP1_gene_partial_cds|China|1992	JQ364886.1	Human_coxsackievirus_A6_isolate_92022/SD/CHN/1992/CA6_VP1_gene_partial_cds	China	1992-01-01
JQ364887.1_|Human_coxsackievirus_A6_isolate_96188/SD/CHN/1996/CA6_VP1_gene_partial_cds|China|1996	JQ364887.1	Human_coxsackievirus_A6_isolate_96188/SD/CHN/1996/CA6_VP1_gene_partial_cds	China	1996-01-01
AB779614.1_|Coxsackievirus_A6_genomic_RNA_complete_genome_strain:_Kyoto1|Japan|1999	AB779614.1	Coxsackievirus_A6_genomic_RNA_complete_genome_strain:_Kyoto1	Japan	1999-01-01
LC126143.1_|Coxsackievirus_A6_genomic_RNA_complete_genome_strain:_Hyogo1278|Japan|1999-05	LC126143.1	Coxsackievirus_A6_genomic_RNA_complete_genome_strain:_Hyogo1278	Japan	1999-05-01
LC126145.1_|Coxsackievirus_A6_genomic_RNA_complete_genome_strain:_Hyogo1284|Japan|1999-06	LC126145.1	Coxsackievirus_A6_genomic_RNA_complete_genome_strain:_Hyogo1284	Japan	1999-06-01
LC421542.1_|Coxsackievirus_A6_1578-Yamagata-2001_gene_for_polyprotein_partial_cds|Japan|2001	LC421542.1	Coxsackievirus_A6_1578-Yamagata-2001_gene_for_polyprotein_partial_cds	Japan	2001-01-01
LC421549.1_|Coxsackievirus_A6_2058-Yamagata-2002_gene_for_polyprotein_partial_cds|Japan|2002	LC421549.1	Coxsackievirus_A6_2058-Yamagata-2002_gene_for_polyprotein_partial_cds	Japan	2002-01-01
AB779616.1_|Coxsackievirus_A6_genomic_RNA_complete_genome_strain:_Kyoto2|Japan|2003	AB779616.1	Coxsackievirus_A6_genomic_RNA_complete_genome_strain:_Kyoto2	Japan	2003-01-01
LC126146.1_|Coxsackievirus_A6_genomic_RNA_complete_genome_strain:_Hyogo2196|Japan|2003-05	LC126146.1	Coxsackievirus_A6_genomic_RNA_complete_genome_strain:_Hyogo2196	Japan	2003-05-01
KP143073.1_|Coxsackievirus_A6_isolate_AFP024/GD/CHN/2004_VP1_gene_partial_cds|China|2004-01-16	KP143073.1	Coxsackievirus_A6_isolate_AFP024/GD/CHN/2004_VP1_gene_partial_cds	China	2004-01-16
KP143074.1_|Coxsackievirus_A6_isolate_AFP560/GD/CHN/2004_VP1_gene_partial_cds|China|2004-11-24	KP143074.1	Coxsackievirus_A6_isolate_AFP560/GD/CHN/2004_VP1_gene_partial_cds	China	2004-11-24
LC421550.1_|Coxsackievirus_A6_775-Yamagata-2005_gene_for_polyprotein_partial_cds|Japan|2005	LC421550.1	Coxsackievirus_A6_775-Yamagata-2005_gene_for_polyprotein_partial_cds	Japan	2005-01-01
KP143075.1_|Coxsackievirus_A6_isolate_AFP262/GD/CHN/2005_VP1_gene_partial_cds|China|2005-06-30	KP143075.1	Coxsackievirus_A6_isolate_AFP262/GD/CHN/2005_VP1_gene_partial_cds	China	2005-06-30
LC421554.1_|Coxsackievirus_A6_1635-Yamagata-2006_gene_for_polyprotein_partial_cds|Japan|2006	LC421554.1	Coxsackievirus_A6_1635-Yamagata-2006_gene_for_polyprotein_partial_cds	Japan	2006-01-01
MF838736.1_|Coxsackievirus_A6_isolate_NSW-V27-2006-CVA6_polyprotein_gene_complete_cds|Australia|2006	MF838736.1	Coxsackievirus_A6_isolate_NSW-V27-2006-CVA6_polyprotein_gene_complete_cds	Australia	2006-01-01
KP143077.1_|Coxsackievirus_A6_isolate_AFP569/GD/CHN/2006_VP1_gene_partial_cds|China|2006-12-21	KP143077.1	Coxsackievirus_A6_isolate_AFP569/GD/CHN/2006_VP1_gene_partial_cds	China	2006-12-21
KR706309.1_|Coxsackievirus_A6_isolate_TW-2007-00141_complete_genome|China|2007	KR706309.1	Coxsackievirus_A6_isolate_TW-2007-00141_complete_genome	China	2007-01-01
KP143078.1_|Coxsackievirus_A6_isolate_AFP051/GD/CHN/2007_VP1_gene_partial_cds|China|2007-01-20	KP143078.1	Coxsackievirus_A6_isolate_AFP051/GD/CHN/2007_VP1_gene_partial_cds	China	2007-01-20
KP143079.1_|Coxsackievirus_A6_isolate_AFP101/GD/CHN/2007_VP1_gene_partial_cds|China|2007-03-15	KP143079.1	Coxsackievirus_A6_isolate_AFP101/GD/CHN/2007_VP1_gene_partial_cds	China	2007-03-15
KP143081.1_|Coxsackievirus_A6_isolate_AFP149/GD/CHN/2007_VP1_gene_partial_cds|China|2007-04-09	KP143081.1	Coxsackievirus_A6_isolate_AFP149/GD/CHN/2007_VP1_gene_partial_cds	China	2007-04-09
LC794522.1_|Coxsackievirus_A6_07-10198_genomic_RNA_nearly_complete_genome|Japan|2007-06	LC794522.1	Coxsackievirus_A6_07-10198_genomic_RNA_nearly_complete_genome	Japan	2007-06-01
LC126147.1_|Coxsackievirus_A6_genomic_RNA_complete_genome_strain:_Hyogo3818|Japan|2007-08	LC126147.1	Coxsackievirus_A6_genomic_RNA_complete_genome_strain:_Hyogo3818	Japan	2007-08-01
FR797988.1_|Human_coxsackievirus_A6_partial_gene_for_polyprotein_isolate_ESP08/54698_genomic_RNA|Spain|2008	FR797988.1	Human_coxsackievirus_A6_partial_gene_for_polyprotein_isolate_ESP08/54698_genomic_RNA	Spain	2008-01-01
JQ364888.1_|Human_coxsackievirus_A6_isolate_08216/SD/CHN/2008/CA6_VP1_gene_partial_cds|China|2008	JQ364888.1	Human_coxsackievirus_A6_isolate_08216/SD/CHN/2008/CA6_VP1_gene_partial_cds	China	2008-01-01
KM079502.1_|Coxsackievirus_A6_isolate_2008-EV-390_VP1_gene_partial_cds|China|2008	KM079502.1	Coxsackievirus_A6_isolate_2008-EV-390_VP1_gene_partial_cds	China	2008-01-01
KX212500.1_|Coxsackievirus_A6_isolate_TH/CU25/A/2008_polyprotein_gene_partial_cds|Thailand|2008	KX212500.1	Coxsackievirus_A6_isolate_TH/CU25/A/2008_polyprotein_gene_partial_cds	Thailand	2008-01-01
LC421555.1_|Coxsackievirus_A6_971-Yamagata-2008_gene_for_polyprotein_partial_cds|Japan|2008	LC421555.1	Coxsackievirus_A6_971-Yamagata-2008_gene_for_polyprotein_partial_cds	Japan	2008-01-01
MF422552.1_|Coxsackievirus_A6_strain_61234-2322_polyprotein_gene_complete_cds|Taiwan|2008	MF422552.1	Coxsackievirus_A6_strain_61234-2322_polyprotein_gene_complete_cds	Taiwan	2008-01-01
KC866900.1_|Coxsackievirus_A6_isolate_JB14080448_capsid_protein_VP1_gene_partial_cds|China|2008-05	KC866900.1	Coxsackievirus_A6_isolate_JB14080448_capsid_protein_VP1_gene_partial_cds	China	2008-05-01
AB779617.1_|Coxsackievirus_A6_genomic_RNA_complete_genome_strain:_Kyoto4|Japan|2009	AB779617.1	Coxsackievirus_A6_genomic_RNA_complete_genome_strain:_Kyoto4	Japan	2009-01-01
KM079505.1_|Coxsackievirus_A6_isolate_2009-EV-106_VP1_gene_partial_cds|China|2009	KM079505.1	Coxsackievirus_A6_isolate_2009-EV-106_VP1_gene_partial_cds	China	2009-01-01
JQ946051.1_|Human_coxsackievirus_A6_isolate_TW/273/09_complete_genome|Taiwan|2009-03-03	JQ946051.1	Human_coxsackievirus_A6_isolate_TW/273/09_complete_genome	Taiwan	2009-03-03
KC866903.1_|Coxsackievirus_A6_isolate_JB143090062_capsid_protein_VP1_gene_partial_cds|China|2009-04	KC866903.1	Coxsackievirus_A6_isolate_JB143090062_capsid_protein_VP1_gene_partial_cds	China	2009-04-01
KC866911.1_|Coxsackievirus_A6_isolate_JB143090065_capsid_protein_VP1_gene_partial_cds|China|2009-04	KC866911.1	Coxsackievirus_A6_isolate_JB143090065_capsid_protein_VP1_gene_partial_cds	China	2009-04-01
KC866902.1_|Coxsackievirus_A6_isolate_JB143090105_capsid_protein_VP1_gene_partial_cds|China|2009-05	KC866902.1	Coxsackievirus_A6_isolate_JB143090105_capsid_protein_VP1_gene_partial_cds	China	2009-05-01
KC866913.1_|Coxsackievirus_A6_isolate_JB143090171_capsid_protein_VP1_gene_partial_cds|China|2009-06	KC866913.1	Coxsackievirus_A6_isolate_JB143090171_capsid_protein_VP1_gene_partial_cds	China	2009-06-01
KC866916.1_|Coxsackievirus_A6_isolate_JB143090122_capsid_protein_VP1_gene_partial_cds|China|2009-06	KC866916.1	Coxsackievirus_A6_isolate_JB143090122_capsid_protein_VP1_gene_partial_cds	China	2009-06-01
KC866912.1_|Coxsackievirus_A6_isolate_JB141090085_capsid_protein_VP1_gene_partial_cds|China|2009-07	KC866912.1	Coxsackievirus_A6_isolate_JB141090085_capsid_protein_VP1_gene_partial_cds	China	2009-07-01
LC794521.1_|Coxsackievirus_A6_09-10597_genomic_RNA_nearly_complete_genome|Japan|2009-07	LC794521.1	Coxsackievirus_A6_09-10597_genomic_RNA_nearly_complete_genome	Japan	2009-07-01
LC126151.1_|Coxsackievirus_A6_genomic_RNA_complete_genome_strain:_Hyogo4667|Japan|2009-09	LC126151.1	Coxsackievirus_A6_genomic_RNA_complete_genome_strain:_Hyogo4667	Japan	2009-09-01
JQ364889.1_|Human_coxsackievirus_A6_isolate_10032/SD/CHN/2010/CA6_VP1_gene_partial_cds|China|2010	JQ364889.1	Human_coxsackievirus_A6_isolate_10032/SD/CHN/2010/CA6_VP1_gene_partial_cds	China	2010-01-01
KX212495.1_|Coxsackievirus_A6_isolate_TH/CU83/A/2010_polyprotein_gene_partial_cds|Thailand|2010	KX212495.1	Coxsackievirus_A6_isolate_TH/CU83/A/2010_polyprotein_gene_partial_cds	Thailand	2010-01-01
LC421559.1_|Coxsackievirus_A6_1848-Yamagata-2010_gene_for_polyprotein_partial_cds|Japan|2010	LC421559.1	Coxsackievirus_A6_1848-Yamagata-2010_gene_for_polyprotein_partial_cds	Japan	2010-01-01
MF285621.1_|Coxsackievirus_A6_isolate_CVA6/S546/BJ/CHN/2010_complete_genome|China|2010	MF285621.1	Coxsackievirus_A6_isolate_CVA6/S546/BJ/CHN/2010_complete_genome	China	2010-01-01
KY913429.1_|Coxsackievirus_A6_isolate_CA6/JX/1312/2010_VP1_gene_partial_cds|China|2010-03	KY913429.1	Coxsackievirus_A6_isolate_CA6/JX/1312/2010_VP1_gene_partial_cds	China	2010-03-01
KY913430.1_|Coxsackievirus_A6_isolate_CA6/JX/1506/2010_VP1_gene_partial_cds|China|2010-03	KY913430.1	Coxsackievirus_A6_isolate_CA6/JX/1506/2010_VP1_gene_partial_cds	China	2010-03-01
MT814579.1_|Coxsackievirus_A6_strain_CVA6_-310103027-FRA-2010_complete_genome|France|2010-04-12	MT814579.1	Coxsackievirus_A6_strain_CVA6_-310103027-FRA-2010_complete_genome	France	2010-04-12
MT814580.1_|Coxsackievirus_A6_strain_CVA6_-310152046-FRA-2010_complete_genome|France|2010-05-29	MT814580.1	Coxsackievirus_A6_strain_CVA6_-310152046-FRA-2010_complete_genome	France	2010-05-29
JX154921.2_|Coxsackievirus_A6_isolate_CVA6-SHZH2010-0601_capsid_protein_VP1_gene_partial_cds|China|2010-06	JX154921.2	Coxsackievirus_A6_isolate_CVA6-SHZH2010-0601_capsid_protein_VP1_gene_partial_cds	China	2010-06-01
JQ946053.1_|Human_coxsackievirus_A6_isolate_TW/391/10_complete_genome|Taiwan|2010-06-07	JQ946053.1	Human_coxsackievirus_A6_isolate_TW/391/10_complete_genome	Taiwan	2010-06-07
MT814534.1_|Coxsackievirus_A6_strain_CVA6_-310167012-FRA-2010_complete_genome|France|2010-06-14	MT814534.1	Coxsackievirus_A6_strain_CVA6_-310167012-FRA-2010_complete_genome	France	2010-06-14
MT814557.1_|Coxsackievirus_A6_strain_CVA6_-310181032-FRA-2010_complete_genome|France|2010-06-29	MT814557.1	Coxsackievirus_A6_strain_CVA6_-310181032-FRA-2010_complete_genome	France	2010-06-29
MT814531.1_|Coxsackievirus_A6_strain_CVA6_-310204023-FRA-2010_complete_genome|France|2010-07-20	MT814531.1	Coxsackievirus_A6_strain_CVA6_-310204023-FRA-2010_complete_genome	France	2010-07-20
JX154933.2_|Coxsackievirus_A6_isolate_CVA6-SHZH2010-0907_capsid_protein_VP1_gene_partial_cds|China|2010-09	JX154933.2	Coxsackievirus_A6_isolate_CVA6-SHZH2010-0907_capsid_protein_VP1_gene_partial_cds	China	2010-09-01
MF373607.1_|Coxsackievirus_A6_isolate_P131/ZS/CHN/2010_polyprotein_gene_partial_cds|China|2010-09	MF373607.1	Coxsackievirus_A6_isolate_P131/ZS/CHN/2010_polyprotein_gene_partial_cds	China	2010-09-01
JN582001.1_|Human_coxsackievirus_A6_isolate_TW/1537/2011_complete_genome|Taiwan|2011	JN582001.1	Human_coxsackievirus_A6_isolate_TW/1537/2011_complete_genome	Taiwan	2011-01-01
KP144349.1_|Coxsackievirus_A6_isolate_V1/Ed/UK/2011_polyprotein_gene_partial_cds|United_Kingdom|2011	KP144349.1	Coxsackievirus_A6_isolate_V1/Ed/UK/2011_polyprotein_gene_partial_cds	United_Kingdom	2011-01-01
LC421639.1_|Coxsackievirus_A6_3-Yamagata-2011_gene_for_polyprotein_partial_cds|Japan|2011	LC421639.1	Coxsackievirus_A6_3-Yamagata-2011_gene_for_polyprotein_partial_cds	Japan	2011-01-01
LC438003.1_|Coxsackievirus_A6_CV-A6/HVN11.228/Ha_Tinh/VNM/2011_gene_for_VP1_protein_partial_cds|Viet_Nam|2011	LC438003.1	Coxsackievirus_A6_CV-A6/HVN11.228/Ha_Tinh/VNM/2011_gene_for_VP1_protein_partial_cds	Viet_Nam	2011-01-01
MF285623.1_|Coxsackievirus_A6_isolate_CVA6/S942/BJ/CHN/2011_complete_genome|China|2011	MF285623.1	Coxsackievirus_A6_isolate_CVA6/S942/BJ/CHN/2011_complete_genome	China	2011-01-01
JX495128.1_|Human_coxsackievirus_A6_strain_SHAPHC1547/SH/CHN/11_VP1_gene_partial_cds|China|2011-03-29	JX495128.1	Human_coxsackievirus_A6_strain_SHAPHC1547/SH/CHN/11_VP1_gene_partial_cds	China	2011-03-29
JX495125.1_|Human_coxsackievirus_A6_strain_SHAPHC1575/SH/CHN/11_VP1_gene_partial_cds|China|2011-04-02	JX495125.1	Human_coxsackievirus_A6_strain_SHAPHC1575/SH/CHN/11_VP1_gene_partial_cds	China	2011-04-02
JX495133.1_|Human_coxsackievirus_A6_strain_SHAPHC2216/SH/CHN/11_VP1_gene_partial_cds|China|2011-05-21	JX495133.1	Human_coxsackievirus_A6_strain_SHAPHC2216/SH/CHN/11_VP1_gene_partial_cds	China	2011-05-21
JX495138.1_|Human_coxsackievirus_A6_strain_SHAPHC2873/SH/CHN/11_VP1_gene_partial_cds|China|2011-06-27	JX495138.1	Human_coxsackievirus_A6_strain_SHAPHC2873/SH/CHN/11_VP1_gene_partial_cds	China	2011-06-27
LC126155.1_|Coxsackievirus_A6_genomic_RNA_complete_genome_strain:_Hyogo6427|Japan|2011-07	LC126155.1	Coxsackievirus_A6_genomic_RNA_complete_genome_strain:_Hyogo6427	Japan	2011-07-01
JX495142.1_|Human_coxsackievirus_A6_strain_SHAPHC3100/SH/CHN/11_VP1_gene_partial_cds|China|2011-07-27	JX495142.1	Human_coxsackievirus_A6_strain_SHAPHC3100/SH/CHN/11_VP1_gene_partial_cds	China	2011-07-27
JX495145.1_|Human_coxsackievirus_A6_strain_SHAPHC3296/SH/CHN/11_VP1_gene_partial_cds|China|2011-08-19	JX495145.1	Human_coxsackievirus_A6_strain_SHAPHC3296/SH/CHN/11_VP1_gene_partial_cds	China	2011-08-19
MT814606.1_|Coxsackievirus_A6_strain_CVA6_-311307084-FRA-2011_complete_genome|France|2011-11-02	MT814606.1	Coxsackievirus_A6_strain_CVA6_-311307084-FRA-2011_complete_genome	France	2011-11-02
MT814515.1_|Coxsackievirus_A6_strain_CVA6_-311322080-FRA-2011_complete_genome|France|2011-11-17	MT814515.1	Coxsackievirus_A6_strain_CVA6_-311322080-FRA-2011_complete_genome	France	2011-11-17
MT814523.1_|Coxsackievirus_A6_strain_CVA6_-311342089-FRA-2011_complete_genome|France|2011-12-07	MT814523.1	Coxsackievirus_A6_strain_CVA6_-311342089-FRA-2011_complete_genome	France	2011-12-07
KP144350.1_|Coxsackievirus_A6_isolate_V1/Ed/UK/2012_polyprotein_gene_partial_cds|United_Kingdom|2012	KP144350.1	Coxsackievirus_A6_isolate_V1/Ed/UK/2012_polyprotein_gene_partial_cds	United_Kingdom	2012-01-01
KX212489.1_|Coxsackievirus_A6_isolate_TH/CU209/A/2012_polyprotein_gene_partial_cds|Thailand|2012	KX212489.1	Coxsackievirus_A6_isolate_TH/CU209/A/2012_polyprotein_gene_partial_cds	Thailand	2012-01-01
LC438035.1_|Coxsackievirus_A6_CV-A6/HVN12.026/Hai_Phong/VNM/2012_gene_for_VP1_protein_partial_cds|Viet_Nam|2012	LC438035.1	Coxsackievirus_A6_CV-A6/HVN12.026/Hai_Phong/VNM/2012_gene_for_VP1_protein_partial_cds	Viet_Nam	2012-01-01
MH544987.1_|Coxsackievirus_A6_isolate_JX12592/CHN_VP1_gene_partial_cds|China|2012	MH544987.1	Coxsackievirus_A6_isolate_JX12592/CHN_VP1_gene_partial_cds	China	2012-01-01
OM885942.1_|Coxsackievirus_A6_isolate_CVA6/588/PHL/2012_capsid_protein_VP1_gene_partial_cds|Philippines|2012	OM885942.1	Coxsackievirus_A6_isolate_CVA6/588/PHL/2012_capsid_protein_VP1_gene_partial_cds	Philippines	2012-01-01
MT814508.1_|Coxsackievirus_A6_strain_CVA6_-312011089-FRA-2012_complete_genome|France|2012-01-10	MT814508.1	Coxsackievirus_A6_strain_CVA6_-312011089-FRA-2012_complete_genome	France	2012-01-10
MT814525.1_|Coxsackievirus_A6_strain_CVA6_-312054091-FRA-2012_complete_genome|France|2012-02-18	MT814525.1	Coxsackievirus_A6_strain_CVA6_-312054091-FRA-2012_complete_genome	France	2012-02-18
KY913454.1_|Coxsackievirus_A6_isolate_CA6/JX/3263/2012_VP1_gene_partial_cds|China|2012-03	KY913454.1	Coxsackievirus_A6_isolate_CA6/JX/3263/2012_VP1_gene_partial_cds	China	2012-03-01
MT814451.1_|Coxsackievirus_A6_strain_CVA6_-312087010-FRA-2012_complete_genome|France|2012-03-26	MT814451.1	Coxsackievirus_A6_strain_CVA6_-312087010-FRA-2012_complete_genome	France	2012-03-26
MH049745.1_|Coxsackievirus_A6_isolate_HK418670/2012_complete_genome|China|2012-04	MH049745.1	Coxsackievirus_A6_isolate_HK418670/2012_complete_genome	China	2012-04-01
MT814511.1_|Coxsackievirus_A6_strain_CVA6_-312151102-FRA-2012_complete_genome|France|2012-05-23	MT814511.1	Coxsackievirus_A6_strain_CVA6_-312151102-FRA-2012_complete_genome	France	2012-05-23
KU708572.1_|Coxsackievirus_A6_isolate_AYLA12156/HN/CHN/2012_VP1_gene_partial_cds|China|2012-05-24	KU708572.1	Coxsackievirus_A6_isolate_AYLA12156/HN/CHN/2012_VP1_gene_partial_cds	China	2012-05-24
KC414755.1_|Human_coxsackievirus_A6_strain_SHAPHC4399/SH/CHN/12_VP1_gene_partial_cds|China|2012-06-08	KC414755.1	Human_coxsackievirus_A6_strain_SHAPHC4399/SH/CHN/12_VP1_gene_partial_cds	China	2012-06-08
MT814505.1_|Coxsackievirus_A6_strain_CVA6_-312164013-FRA-2012_complete_genome|France|2012-06-11	MT814505.1	Coxsackievirus_A6_strain_CVA6_-312164013-FRA-2012_complete_genome	France	2012-06-11
MT814467.1_|Coxsackievirus_A6_strain_CVA6_-312205024-FRA-2012_complete_genome|France|2012-07-19	MT814467.1	Coxsackievirus_A6_strain_CVA6_-312205024-FRA-2012_complete_genome	France	2012-07-19
OM417122.1_|Coxsackievirus_A6_isolate_CVA6/SiICRC02/TH/2012_polyprotein_gene_complete_cds|Thailand|2012-07-19	OM417122.1	Coxsackievirus_A6_isolate_CVA6/SiICRC02/TH/2012_polyprotein_gene_complete_cds	Thailand	2012-07-19
KC866970.1_|Coxsackievirus_A6_isolate_JB141230268_capsid_protein_VP1_gene_partial_cds|China|2012-08	KC866970.1	Coxsackievirus_A6_isolate_JB141230268_capsid_protein_VP1_gene_partial_cds	China	2012-08-01
MT814448.1_|Coxsackievirus_A6_strain_CVA6_-312220005-FRA-2012_complete_genome|France|2012-08-06	MT814448.1	Coxsackievirus_A6_strain_CVA6_-312220005-FRA-2012_complete_genome	France	2012-08-06
MF578347.1_|Coxsackievirus_A6_isolate_VN66_polyprotein_gene_complete_cds|Viet_Nam|2012-08-29	MF578347.1	Coxsackievirus_A6_isolate_VN66_polyprotein_gene_complete_cds	Viet_Nam	2012-08-29
KC866958.1_|Coxsackievirus_A6_isolate_JB141230252_capsid_protein_VP1_gene_partial_cds|China|2012-09	KC866958.1	Coxsackievirus_A6_isolate_JB141230252_capsid_protein_VP1_gene_partial_cds	China	2012-09-01
MF578357.1_|Coxsackievirus_A6_isolate_VN76_polyprotein_gene_partial_cds|Viet_Nam|2012-09-18	MF578357.1	Coxsackievirus_A6_isolate_VN76_polyprotein_gene_partial_cds	Viet_Nam	2012-09-18
MT814614.1_|Coxsackievirus_A6_strain_CVA6_-170064696902-FRA-2017_complete_genome|France|2012-10-03	MT814614.1	Coxsackievirus_A6_strain_CVA6_-170064696902-FRA-2017_complete_genome	France	2012-10-03
KX372340.1_|Coxsackievirus_A6_isolate_MUMT01/TH/2012_polyprotein_gene_complete_cds|Thailand|2012-10-29	KX372340.1	Coxsackievirus_A6_isolate_MUMT01/TH/2012_polyprotein_gene_complete_cds	Thailand	2012-10-29
KC207854.1_|Human_coxsackievirus_A6_strain_SHAPHC4636/SH/CHN/12_VP1_gene_partial_cds|China|2012-10-30	KC207854.1	Human_coxsackievirus_A6_strain_SHAPHC4636/SH/CHN/12_VP1_gene_partial_cds	China	2012-10-30
KC414745.1_|Human_coxsackievirus_A6_strain_SHAPHC4674/SH/CHN/12_VP1_gene_partial_cds|China|2012-11-20	KC414745.1	Human_coxsackievirus_A6_strain_SHAPHC4674/SH/CHN/12_VP1_gene_partial_cds	China	2012-11-20
MF578379.1_|Coxsackievirus_A6_isolate_VN98_polyprotein_gene_complete_cds|Viet_Nam|2012-12-18	MF578379.1	Coxsackievirus_A6_isolate_VN98_polyprotein_gene_complete_cds	Viet_Nam	2012-12-18
KM079581.1_|Coxsackievirus_A6_isolate_2013-EV-1253_VP1_gene_partial_cds|China|2013	KM079581.1	Coxsackievirus_A6_isolate_2013-EV-1253_VP1_gene_partial_cds	China	2013-01-01
KP144339.1_|Coxsackievirus_A6_isolate_V13/Ed/UK/2013_polyprotein_gene_partial_cds|United_Kingdom|2013	KP144339.1	Coxsackievirus_A6_isolate_V13/Ed/UK/2013_polyprotein_gene_partial_cds	United_Kingdom	2013-01-01
KU366284.1_|Coxsackievirus_A6_isolate_CVA6/MCVR/2-2/2013_capsid_protein_VP1_gene_partial_cds|India|2013	KU366284.1	Coxsackievirus_A6_isolate_CVA6/MCVR/2-2/2013_capsid_protein_VP1_gene_partial_cds	India	2013-01-01
KX212520.1_|Coxsackievirus_A6_isolate_ES/04587/H/2013_polyprotein_gene_partial_cds|Spain|2013	KX212520.1	Coxsackievirus_A6_isolate_ES/04587/H/2013_polyprotein_gene_partial_cds	Spain	2013-01-01
LC421571.1_|Coxsackievirus_A6_1650-Yamagata-2013_gene_for_polyprotein_partial_cds|Japan|2013	LC421571.1	Coxsackievirus_A6_1650-Yamagata-2013_gene_for_polyprotein_partial_cds	Japan	2013-01-01
LC438065.1_|Coxsackievirus_A6_CV-A6/HVN13.011/Hoa_Binh/VNM/2013_gene_for_VP1_protein_partial_cds|Viet_Nam|2013	LC438065.1	Coxsackievirus_A6_CV-A6/HVN13.011/Hoa_Binh/VNM/2013_gene_for_VP1_protein_partial_cds	Viet_Nam	2013-01-01
OM885889.1_|Coxsackievirus_A6_isolate_CVA6/124/PHL/2013_capsid_protein_VP1_gene_partial_cds|Philippines|2013	OM885889.1	Coxsackievirus_A6_isolate_CVA6/124/PHL/2013_capsid_protein_VP1_gene_partial_cds	Philippines	2013-01-01
MT814429.1_|Coxsackievirus_A6_strain_CVA6_-3130450031-FRA-2013_complete_genome|France|2013-02-11	MT814429.1	Coxsackievirus_A6_strain_CVA6_-3130450031-FRA-2013_complete_genome	France	2013-02-11
KU708574.1_|Coxsackievirus_A6_isolate_AYLA13003/HN/CHN/2013_VP1_gene_partial_cds|China|2013-03-08	KU708574.1	Coxsackievirus_A6_isolate_AYLA13003/HN/CHN/2013_VP1_gene_partial_cds	China	2013-03-08
OL688664.1_|Coxsackievirus_A6_strain_AS364/NC/CHN/2013_VP1_gene_partial_cds|China|2013-04-12	OL688664.1	Coxsackievirus_A6_strain_AS364/NC/CHN/2013_VP1_gene_partial_cds	China	2013-04-12
MK697695.1_|Coxsackievirus_A6_isolate_Sydney02_polyprotein_gene_complete_cds|Australia|2013-05	MK697695.1	Coxsackievirus_A6_isolate_Sydney02_polyprotein_gene_complete_cds	Australia	2013-05-01
KJ848297.1_|Coxsackievirus_A6_isolate_TJ13-53-C-CVA6_VP1_gene_partial_cds|China|2013-05-31	KJ848297.1	Coxsackievirus_A6_isolate_TJ13-53-C-CVA6_VP1_gene_partial_cds	China	2013-05-31
OL688677.1_|Coxsackievirus_A6_strain_AS462/NC/CHN/2013_VP1_gene_partial_cds|China|2013-06-18	OL688677.1	Coxsackievirus_A6_strain_AS462/NC/CHN/2013_VP1_gene_partial_cds	China	2013-06-18
KP005859.1_|Coxsackievirus_A6_isolate_JB141330194-CA6_capsid_protein_VP1_gene_partial_cds|China|2013-07	KP005859.1	Coxsackievirus_A6_isolate_JB141330194-CA6_capsid_protein_VP1_gene_partial_cds	China	2013-07-01
LC126159.1_|Coxsackievirus_A6_genomic_RNA_complete_genome_strain:_Hyogo9192|Japan|2013-08	LC126159.1	Coxsackievirus_A6_genomic_RNA_complete_genome_strain:_Hyogo9192	Japan	2013-08-01
MF578380.1_|Coxsackievirus_A6_isolate_VN99_polyprotein_gene_complete_cds|Viet_Nam|2013-08-21	MF578380.1	Coxsackievirus_A6_isolate_VN99_polyprotein_gene_complete_cds	Viet_Nam	2013-08-21
MF962670.1_|Coxsackievirus_A6_isolate_AJN1339/NJ/CHN/2013_VP1_gene_partial_cds|China|2013-08-22	MF962670.1	Coxsackievirus_A6_isolate_AJN1339/NJ/CHN/2013_VP1_gene_partial_cds	China	2013-08-22
MF578323.1_|Coxsackievirus_A6_isolate_VN42_polyprotein_gene_complete_cds|Viet_Nam|2013-09-25	MF578323.1	Coxsackievirus_A6_isolate_VN42_polyprotein_gene_complete_cds	Viet_Nam	2013-09-25
KU708617.1_|Coxsackievirus_A6_isolate_AYNH13011/HN/CHN/2013_VP1_gene_partial_cds|China|2013-09-26	KU708617.1	Coxsackievirus_A6_isolate_AYNH13011/HN/CHN/2013_VP1_gene_partial_cds	China	2013-09-26
KU708616.1_|Coxsackievirus_A6_isolate_AYLZ13014/HN/CHN/2013_VP1_gene_partial_cds|China|2013-10-14	KU708616.1	Coxsackievirus_A6_isolate_AYLZ13014/HN/CHN/2013_VP1_gene_partial_cds	China	2013-10-14
MF578345.1_|Coxsackievirus_A6_isolate_VN64_polyprotein_gene_complete_cds|Viet_Nam|2013-10-21	MF578345.1	Coxsackievirus_A6_isolate_VN64_polyprotein_gene_complete_cds	Viet_Nam	2013-10-21
MF578348.1_|Coxsackievirus_A6_isolate_VN67_polyprotein_gene_complete_cds|Viet_Nam|2013-11-11	MF578348.1	Coxsackievirus_A6_isolate_VN67_polyprotein_gene_complete_cds	Viet_Nam	2013-11-11
KP144343.1_|Coxsackievirus_A6_isolate_V1/Gla/UK/2014_polyprotein_gene_partial_cds|United_Kingdom|2014	KP144343.1	Coxsackievirus_A6_isolate_V1/Gla/UK/2014_polyprotein_gene_partial_cds	United_Kingdom	2014-01-01
KX212493.1_|Coxsackievirus_A6_isolate_TH/CU1406/A/2014_polyprotein_gene_partial_cds|Thailand|2014	KX212493.1	Coxsackievirus_A6_isolate_TH/CU1406/A/2014_polyprotein_gene_partial_cds	Thailand	2014-01-01
KX212511.1_|Coxsackievirus_A6_isolate_DK/S43334/F/2014_polyprotein_gene_partial_cds|Denmark|2014	KX212511.1	Coxsackievirus_A6_isolate_DK/S43334/F/2014_polyprotein_gene_partial_cds	Denmark	2014-01-01
KX212513.1_|Coxsackievirus_A6_isolate_ES/06707/F/2014_polyprotein_gene_partial_cds|Spain|2014	KX212513.1	Coxsackievirus_A6_isolate_ES/06707/F/2014_polyprotein_gene_partial_cds	Spain	2014-01-01
KX212527.1_|Coxsackievirus_A6_isolate_DK/T24787/G/2014_polyprotein_gene_partial_cds|Denmark|2014	KX212527.1	Coxsackievirus_A6_isolate_DK/T24787/G/2014_polyprotein_gene_partial_cds	Denmark	2014-01-01
LC438087.1_|Coxsackievirus_A6_CV-A6/HVN14.048/Son_La/VNM/2014_gene_for_VP1_protein_partial_cds|Viet_Nam|2014	LC438087.1	Coxsackievirus_A6_CV-A6/HVN14.048/Son_La/VNM/2014_gene_for_VP1_protein_partial_cds	Viet_Nam	2014-01-01
MN845767.1_|Coxsackievirus_A6_isolate_1010/GS/CHN/2014_complete_genome|China|2014	MN845767.1	Coxsackievirus_A6_isolate_1010/GS/CHN/2014_complete_genome	China	2014-01-01
OM885958.1_|Coxsackievirus_A6_isolate_CVA6/140/PHL/2014_capsid_protein_VP1_gene_partial_cds|Philippines|2014	OM885958.1	Coxsackievirus_A6_isolate_CVA6/140/PHL/2014_capsid_protein_VP1_gene_partial_cds	Philippines	2014-01-01
MF578356.1_|Coxsackievirus_A6_isolate_VN75_polyprotein_gene_complete_cds|Viet_Nam|2014-02-12	MF578356.1	Coxsackievirus_A6_isolate_VN75_polyprotein_gene_complete_cds	Viet_Nam	2014-02-12
MF578336.1_|Coxsackievirus_A6_isolate_VN55_polyprotein_gene_complete_cds|Viet_Nam|2014-03-11	MF578336.1	Coxsackievirus_A6_isolate_VN55_polyprotein_gene_complete_cds	Viet_Nam	2014-03-11
KU212261.1_|Coxsackievirus_A6_strain_SHAPHC5219/SH/CHN/14_VP1_gene_partial_cds|China|2014-03-14	KU212261.1	Coxsackievirus_A6_strain_SHAPHC5219/SH/CHN/14_VP1_gene_partial_cds	China	2014-03-14
MT814443.1_|Coxsackievirus_A6_strain_CVA6_-3140971481-FRA-2014_complete_genome|France|2014-04-02	MT814443.1	Coxsackievirus_A6_strain_CVA6_-3140971481-FRA-2014_complete_genome	France	2014-04-02
MF578363.1_|Coxsackievirus_A6_isolate_VN82_polyprotein_gene_complete_cds|Viet_Nam|2014-04-11	MF578363.1	Coxsackievirus_A6_isolate_VN82_polyprotein_gene_complete_cds	Viet_Nam	2014-04-11
MF578337.1_|Coxsackievirus_A6_isolate_VN56_polyprotein_gene_complete_cds|Viet_Nam|2014-05-21	MF578337.1	Coxsackievirus_A6_isolate_VN56_polyprotein_gene_complete_cds	Viet_Nam	2014-05-21
MT814558.1_|Coxsackievirus_A6_strain_CVA6_-3141610841-FRA-2014_complete_genome|France|2014-06-04	MT814558.1	Coxsackievirus_A6_strain_CVA6_-3141610841-FRA-2014_complete_genome	France	2014-06-04
KX064299.1_|Coxsackievirus_A6_strain_SHAPHC5444/SH/CHN/14_complete_genome|China|2014-06-10	KX064299.1	Coxsackievirus_A6_strain_SHAPHC5444/SH/CHN/14_complete_genome	China	2014-06-10
MG252903.1_|Coxsackievirus_A6_isolate_1553_Bashkortostan/RUS_2014_capsid_protein_gene_partial_cds|Russia|2014-06-29	MG252903.1	Coxsackievirus_A6_isolate_1553_Bashkortostan/RUS_2014_capsid_protein_gene_partial_cds	Russia	2014-06-29
MF578303.1_|Coxsackievirus_A6_isolate_VN22_polyprotein_gene_complete_cds|Viet_Nam|2014-07-02	MF578303.1	Coxsackievirus_A6_isolate_VN22_polyprotein_gene_complete_cds	Viet_Nam	2014-07-02
KX064300.1_|Coxsackievirus_A6_strain_SHAPHC5494/SH/CHN/14_complete_genome|China|2014-07-08	KX064300.1	Coxsackievirus_A6_strain_SHAPHC5494/SH/CHN/14_complete_genome	China	2014-07-08
MG252904.1_|Coxsackievirus_A6_isolate_1569_Bashkortostan/RUS_2014_capsid_protein_gene_partial_cds|Russia|2014-07-08	MG252904.1	Coxsackievirus_A6_isolate_1569_Bashkortostan/RUS_2014_capsid_protein_gene_partial_cds	Russia	2014-07-08
MT814444.1_|Coxsackievirus_A6_strain_CVA6_-3142170281-FRA-2014_complete_genome|France|2014-07-28	MT814444.1	Coxsackievirus_A6_strain_CVA6_-3142170281-FRA-2014_complete_genome	France	2014-07-28
MF578308.1_|Coxsackievirus_A6_isolate_VN27_polyprotein_gene_complete_cds|Viet_Nam|2014-08-04	MF578308.1	Coxsackievirus_A6_isolate_VN27_polyprotein_gene_complete_cds	Viet_Nam	2014-08-04
KU212271.1_|Coxsackievirus_A6_strain_SHAPHC5570/SH/CHN/14_VP1_gene_partial_cds|China|2014-08-19	KU212271.1	Coxsackievirus_A6_strain_SHAPHC5570/SH/CHN/14_VP1_gene_partial_cds	China	2014-08-19
MT814408.1_|Coxsackievirus_A6_strain_CVA6_-3142410581-FRA-2014_complete_genome|France|2014-08-26	MT814408.1	Coxsackievirus_A6_strain_CVA6_-3142410581-FRA-2014_complete_genome	France	2014-08-26
MT814418.1_|Coxsackievirus_A6_strain_CVA6_-3142721001-FRA-2014_complete_genome|France|2014-09-22	MT814418.1	Coxsackievirus_A6_strain_CVA6_-3142721001-FRA-2014_complete_genome	France	2014-09-22
KU212274.1_|Coxsackievirus_A6_strain_SHAPHC5606/SH/CHN/14_VP1_gene_partial_cds|China|2014-09-23	KU212274.1	Coxsackievirus_A6_strain_SHAPHC5606/SH/CHN/14_VP1_gene_partial_cds	China	2014-09-23
MG252915.1_|Coxsackievirus_A6_isolate_2787_Kazan/RUS_2014_capsid_protein_gene_partial_cds|Russia|2014-09-23	MG252915.1	Coxsackievirus_A6_isolate_2787_Kazan/RUS_2014_capsid_protein_gene_partial_cds	Russia	2014-09-23
MF578295.1_|Coxsackievirus_A6_isolate_VN14_polyprotein_gene_complete_cds|Viet_Nam|2014-10-14	MF578295.1	Coxsackievirus_A6_isolate_VN14_polyprotein_gene_complete_cds	Viet_Nam	2014-10-14
KU708588.1_|Coxsackievirus_A6_isolate_AYLA14340/HN/CHN/2014_VP1_gene_partial_cds|China|2014-10-15	KU708588.1	Coxsackievirus_A6_isolate_AYLA14340/HN/CHN/2014_VP1_gene_partial_cds	China	2014-10-15
MT814442.1_|Coxsackievirus_A6_strain_CVA6_-3143071601-FRA-2014_complete_genome|France|2014-10-27	MT814442.1	Coxsackievirus_A6_strain_CVA6_-3143071601-FRA-2014_complete_genome	France	2014-10-27
MF578324.1_|Coxsackievirus_A6_isolate_VN43_polyprotein_gene_complete_cds|Viet_Nam|2014-11-12	MF578324.1	Coxsackievirus_A6_isolate_VN43_polyprotein_gene_complete_cds	Viet_Nam	2014-11-12
KU708589.1_|Coxsackievirus_A6_isolate_AYLA14363/HN/CHN/2014_VP1_gene_partial_cds|China|2014-11-13	KU708589.1	Coxsackievirus_A6_isolate_AYLA14363/HN/CHN/2014_VP1_gene_partial_cds	China	2014-11-13
MT814596.1_|Coxsackievirus_A6_strain_CVA6_-3143391121-FRA-2014_complete_genome|France|2014-12-01	MT814596.1	Coxsackievirus_A6_strain_CVA6_-3143391121-FRA-2014_complete_genome	France	2014-12-01
KU212278.1_|Coxsackievirus_A6_strain_SHAPHC5705/SH/CHN/14_VP1_gene_partial_cds|China|2014-12-16	KU212278.1	Coxsackievirus_A6_strain_SHAPHC5705/SH/CHN/14_VP1_gene_partial_cds	China	2014-12-16
MF578287.1_|Coxsackievirus_A6_isolate_VN6_polyprotein_gene_complete_cds|Viet_Nam|2014-12-17	MF578287.1	Coxsackievirus_A6_isolate_VN6_polyprotein_gene_complete_cds	Viet_Nam	2014-12-17
KX212502.1_|Coxsackievirus_A6_isolate_TH/CU1648/A/2015_polyprotein_gene_partial_cds|Thailand|2015	KX212502.1	Coxsackievirus_A6_isolate_TH/CU1648/A/2015_polyprotein_gene_partial_cds	Thailand	2015-01-01
LC364134.1_|Coxsackievirus_A6_FS121/Fukuoka/JPN/2015_VP1_gene_for_VP1_protein_partial_cds|Japan|2015	LC364134.1	Coxsackievirus_A6_FS121/Fukuoka/JPN/2015_VP1_gene_for_VP1_protein_partial_cds	Japan	2015-01-01
LC421647.1_|Coxsackievirus_A6_1680-Yamagata-2015_gene_for_polyprotein_partial_cds|Japan|2015	LC421647.1	Coxsackievirus_A6_1680-Yamagata-2015_gene_for_polyprotein_partial_cds	Japan	2015-01-01
LC438107.1_|Coxsackievirus_A6_CV-A6/HVN15.024/Hanoi/VNM/2015_gene_for_VP1_protein_partial_cds|Viet_Nam|2015	LC438107.1	Coxsackievirus_A6_CV-A6/HVN15.024/Hanoi/VNM/2015_gene_for_VP1_protein_partial_cds	Viet_Nam	2015-01-01
MZ516403.1_|Coxsackievirus_A6_isolate_CVA6-CMUZ49-BJ-CHN-2015_VP1_protein_gene_partial_cds|China|2015	MZ516403.1	Coxsackievirus_A6_isolate_CVA6-CMUZ49-BJ-CHN-2015_VP1_protein_gene_partial_cds	China	2015-01-01
OM885919.1_|Coxsackievirus_A6_isolate_CVA6/007/PHL/2015_capsid_protein_VP1_gene_partial_cds|Philippines|2015	OM885919.1	Coxsackievirus_A6_isolate_CVA6/007/PHL/2015_capsid_protein_VP1_gene_partial_cds	Philippines	2015-01-01
MT814588.1_|Coxsackievirus_A6_strain_CVA6_-3150150801-FRA-2015_complete_genome|France|2015-01-13	MT814588.1	Coxsackievirus_A6_strain_CVA6_-3150150801-FRA-2015_complete_genome	France	2015-01-13
MT814585.1_|Coxsackievirus_A6_strain_CVA6_-3150541531-FRA-2015_complete_genome|France|2015-02-20	MT814585.1	Coxsackievirus_A6_strain_CVA6_-3150541531-FRA-2015_complete_genome	France	2015-02-20
KU708597.1_|Coxsackievirus_A6_isolate_AYLA15046/HN/CHN/2015_VP1_gene_partial_cds|China|2015-03-30	KU708597.1	Coxsackievirus_A6_isolate_AYLA15046/HN/CHN/2015_VP1_gene_partial_cds	China	2015-03-30
MH086191.1_|Coxsackievirus_A6_isolate_SDLY/L118/China/2015_polyprotein_gene_complete_cds|China|2015-04-25	MH086191.1	Coxsackievirus_A6_isolate_SDLY/L118/China/2015_polyprotein_gene_complete_cds	China	2015-04-25
MH086209.1_|Coxsackievirus_A6_isolate_SDTA/17/China/2015_polyprotein_gene_complete_cds|China|2015-05-19	MH086209.1	Coxsackievirus_A6_isolate_SDTA/17/China/2015_polyprotein_gene_complete_cds	China	2015-05-19
MT814495.1_|Coxsackievirus_A6_strain_CVA6_-3151690771-FRA-2015_complete_genome|France|2015-06-09	MT814495.1	Coxsackievirus_A6_strain_CVA6_-3151690771-FRA-2015_complete_genome	France	2015-06-09
OL688689.1_|Coxsackievirus_A6_strain_AS545/NC/CHN/2015_VP1_gene_partial_cds|China|2015-06-24	OL688689.1	Coxsackievirus_A6_strain_AS545/NC/CHN/2015_VP1_gene_partial_cds	China	2015-06-24
MK252972.1_|Coxsackievirus_A6_isolate_2104_Bashkortostan/RUS_2015_capsid_protein_gene_partial_cds|Russia|2015-07-06	MK252972.1	Coxsackievirus_A6_isolate_2104_Bashkortostan/RUS_2015_capsid_protein_gene_partial_cds	Russia	2015-07-06
MF578370.1_|Coxsackievirus_A6_isolate_VN89_polyprotein_gene_complete_cds|Viet_Nam|2015-07-13	MF578370.1	Coxsackievirus_A6_isolate_VN89_polyprotein_gene_complete_cds	Viet_Nam	2015-07-13
MH086175.1_|Coxsackievirus_A6_isolate_SDJN/30/China/2015_polyprotein_gene_complete_cds|China|2015-07-20	MH086175.1	Coxsackievirus_A6_isolate_SDJN/30/China/2015_polyprotein_gene_complete_cds	China	2015-07-20
MT814431.1_|Coxsackievirus_A6_strain_CVA6_-3152150811-FRA-2015_complete_genome|France|2015-07-31	MT814431.1	Coxsackievirus_A6_strain_CVA6_-3152150811-FRA-2015_complete_genome	France	2015-07-31
MH539784.1_|Coxsackievirus_A6_isolate_CVA6/Kozhikode/MCVRAC7980/2015_complete_genome|India|2015-08-17	MH539784.1	Coxsackievirus_A6_isolate_CVA6/Kozhikode/MCVRAC7980/2015_complete_genome	India	2015-08-17
MK252971.1_|Coxsackievirus_A6_isolate_1570_Rostov_on_Don/RUS_2015_capsid_protein_gene_partial_cds|Russia|2015-08-20	MK252971.1	Coxsackievirus_A6_isolate_1570_Rostov_on_Don/RUS_2015_capsid_protein_gene_partial_cds	Russia	2015-08-20
KU708609.1_|Coxsackievirus_A6_isolate_AYLA15270/HN/CHN/2015_VP1_gene_partial_cds|China|2015-08-31	KU708609.1	Coxsackievirus_A6_isolate_AYLA15270/HN/CHN/2015_VP1_gene_partial_cds	China	2015-08-31
MH539785.1_|Coxsackievirus_A6_isolate_CVA6/Kozhikode/MCVRAD0187/2015_complete_genome|India|2015-09-18	MH539785.1	Coxsackievirus_A6_isolate_CVA6/Kozhikode/MCVRAD0187/2015_complete_genome	India	2015-09-18
KU736931.1_|Coxsackievirus_A6_strain_SHAPHC6141/SH/CHN/15_structural_protein_VP1_gene_partial_cds|China|2015-09-28	KU736931.1	Coxsackievirus_A6_strain_SHAPHC6141/SH/CHN/15_structural_protein_VP1_gene_partial_cds	China	2015-09-28
KU708612.1_|Coxsackievirus_A6_isolate_AYLA15319/HN/CHN/2015_VP1_gene_partial_cds|China|2015-10-11	KU708612.1	Coxsackievirus_A6_isolate_AYLA15319/HN/CHN/2015_VP1_gene_partial_cds	China	2015-10-11
MF578368.1_|Coxsackievirus_A6_isolate_VN87_polyprotein_gene_complete_cds|Viet_Nam|2015-10-13	MF578368.1	Coxsackievirus_A6_isolate_VN87_polyprotein_gene_complete_cds	Viet_Nam	2015-10-13
MH361015.1_|Coxsackievirus_A6_isolate_SCO_SWG_2015_Coxsackievirus_A6_polyprotein_gene_partial_cds|United_Kingdom|2015-11	MH361015.1	Coxsackievirus_A6_isolate_SCO_SWG_2015_Coxsackievirus_A6_polyprotein_gene_partial_cds	United_Kingdom	2015-11-01
KU708613.1_|Coxsackievirus_A6_isolate_AYLA15368/HN/CHN/2015_VP1_gene_partial_cds|China|2015-11-25	KU708613.1	Coxsackievirus_A6_isolate_AYLA15368/HN/CHN/2015_VP1_gene_partial_cds	China	2015-11-25
KU708615.1_|Coxsackievirus_A6_isolate_AYLA15400/HN/CHN/2015_VP1_gene_partial_cds|China|2015-12-24	KU708615.1	Coxsackievirus_A6_isolate_AYLA15400/HN/CHN/2015_VP1_gene_partial_cds	China	2015-12-24
KY817169.1_|UNVERIFIED:_Coxsackievirus_A6_isolate_2016EV-26_polyprotein-like_gene_partial_sequence|China|2016	KY817169.1	UNVERIFIED:_Coxsackievirus_A6_isolate_2016EV-26_polyprotein-like_gene_partial_sequence	China	2016-01-01
LC364165.1_|Coxsackievirus_A6_FS299/Fukuoka/JPN/2016_VP1_gene_for_VP1_protein_partial_cds|Japan|2016	LC364165.1	Coxsackievirus_A6_FS299/Fukuoka/JPN/2016_VP1_gene_for_VP1_protein_partial_cds	Japan	2016-01-01
LC421576.1_|Coxsackievirus_A6_2091-Yamagata-2016_gene_for_polyprotein_partial_cds|Japan|2016	LC421576.1	Coxsackievirus_A6_2091-Yamagata-2016_gene_for_polyprotein_partial_cds	Japan	2016-01-01
LC506452.1_|Coxsackievirus_A6_CV-A6/HVN16.117.THAI_BINHVNM/2016_genomic_RNA_complete_genome|Viet_Nam|2016	LC506452.1	Coxsackievirus_A6_CV-A6/HVN16.117.THAI_BINHVNM/2016_genomic_RNA_complete_genome	Viet_Nam	2016-01-01
OM885960.1_|Coxsackievirus_A6_isolate_CVA6/003/PHL/2016_capsid_protein_VP1_gene_partial_cds|Philippines|2016	OM885960.1	Coxsackievirus_A6_isolate_CVA6/003/PHL/2016_capsid_protein_VP1_gene_partial_cds	Philippines	2016-01-01
MT814441.1_|Coxsackievirus_A6_strain_CVA6_-3160631221-FRA-2016_complete_genome|France|2016-02-25	MT814441.1	Coxsackievirus_A6_strain_CVA6_-3160631221-FRA-2016_complete_genome	France	2016-02-25
MH111032.1_|Coxsackievirus_A6_isolate_C002/CHW/AUS/2016_polyprotein_gene_complete_cds|Australia|2016-02-29	MH111032.1	Coxsackievirus_A6_isolate_C002/CHW/AUS/2016_polyprotein_gene_complete_cds	Australia	2016-02-29
MK252973.1_|Coxsackievirus_A6_isolate_825_Cheliabinsk/RUS_2016_capsid_protein_gene_partial_cds|Russia|2016-04-13	MK252973.1	Coxsackievirus_A6_isolate_825_Cheliabinsk/RUS_2016_capsid_protein_gene_partial_cds	Russia	2016-04-13
MT814548.1_|Coxsackievirus_A6_strain_CVA6_-3161170931-FRA-2016_complete_genome|France|2016-04-20	MT814548.1	Coxsackievirus_A6_strain_CVA6_-3161170931-FRA-2016_complete_genome	France	2016-04-20
MT364500.1_|Coxsackievirus_A6_strain_RXY4051_polyprotein_gene_complete_cds|China|2016-04-25	MT364500.1	Coxsackievirus_A6_strain_RXY4051_polyprotein_gene_complete_cds	China	2016-04-25
MH111035.1_|Coxsackievirus_A6_isolate_C038/CHW/AUS/2016_polyprotein_gene_complete_cds|Australia|2016-05-30	MH111035.1	Coxsackievirus_A6_isolate_C038/CHW/AUS/2016_polyprotein_gene_complete_cds	Australia	2016-05-30
LC813369.1_|Coxsackievirus_A6_DY2016-168_VP1_gene_for_polyprotein_partial_cds|China|2016-06-10	LC813369.1	Coxsackievirus_A6_DY2016-168_VP1_gene_for_polyprotein_partial_cds	China	2016-06-10
MT814602.1_|Coxsackievirus_A6_strain_CVA6_-3161811201-FRA-2016_complete_genome|France|2016-06-28	MT814602.1	Coxsackievirus_A6_strain_CVA6_-3161811201-FRA-2016_complete_genome	France	2016-06-28
MH086181.1_|Coxsackievirus_A6_isolate_SDTA/TA176R/China/2016_polyprotein_gene_complete_cds|China|2016-07-14	MH086181.1	Coxsackievirus_A6_isolate_SDTA/TA176R/China/2016_polyprotein_gene_complete_cds	China	2016-07-14
MT814549.1_|Coxsackievirus_A6_strain_CVA6_-3162040811-FRA-2016_complete_genome|France|2016-07-22	MT814549.1	Coxsackievirus_A6_strain_CVA6_-3162040811-FRA-2016_complete_genome	France	2016-07-22
OL688706.1_|Coxsackievirus_A6_strain_AS697/NC/CHN/2016_VP1_gene_partial_cds|China|2016-08-16	OL688706.1	Coxsackievirus_A6_strain_AS697/NC/CHN/2016_VP1_gene_partial_cds	China	2016-08-16
MH111044.1_|Coxsackievirus_A6_isolate_C071/CHW/AUS/2016_polyprotein_gene_complete_cds|Australia|2016-08-28	MH111044.1	Coxsackievirus_A6_isolate_C071/CHW/AUS/2016_polyprotein_gene_complete_cds	Australia	2016-08-28
MK252975.1_|Coxsackievirus_A6_isolate_2500_Urazovka/N.Nov/RUS_2016_capsid_protein_gene_partial_cds|Russia|2016-09-13	MK252975.1	Coxsackievirus_A6_isolate_2500_Urazovka/N.Nov/RUS_2016_capsid_protein_gene_partial_cds	Russia	2016-09-13
MH111045.1_|Coxsackievirus_A6_isolate_C096/CHW/AUS/2016_polyprotein_gene_complete_cds|Australia|2016-09-22	MH111045.1	Coxsackievirus_A6_isolate_C096/CHW/AUS/2016_polyprotein_gene_complete_cds	Australia	2016-09-22
MK510082.1_|Coxsackievirus_A6_strain_USA/CA-2016-RGDS-1009_complete_genome|USA|2016-10	MK510082.1	Coxsackievirus_A6_strain_USA/CA-2016-RGDS-1009_complete_genome	USA	2016-10-01
MN336311.1_|Coxsackievirus_A6_strain_T57/Shenyang/CHN/2016_VP1_gene_partial_cds|China|2016-10	MN336311.1	Coxsackievirus_A6_strain_T57/Shenyang/CHN/2016_VP1_gene_partial_cds	China	2016-10-01
MK252982.1_|Coxsackievirus_A6_isolate_3252_Kursk/RUS_2016_capsid_protein_gene_partial_cds|Russia|2016-10-18	MK252982.1	Coxsackievirus_A6_isolate_3252_Kursk/RUS_2016_capsid_protein_gene_partial_cds	Russia	2016-10-18
MH111047.1_|Coxsackievirus_A6_isolate_C099/CHW/AUS/2016_polyprotein_gene_complete_cds|Australia|2016-10-29	MH111047.1	Coxsackievirus_A6_isolate_C099/CHW/AUS/2016_polyprotein_gene_complete_cds	Australia	2016-10-29
MH539786.1_|Coxsackievirus_A6_isolate_CVA6/Kozhikode/MCVRAF0722/2016_complete_genome|India|2016-11-27	MH539786.1	Coxsackievirus_A6_isolate_CVA6/Kozhikode/MCVRAF0722/2016_complete_genome	India	2016-11-27
MH111046.1_|Coxsackievirus_A6_isolate_C098/CHW/AUS/2016_polyprotein_gene_complete_cds|Australia|2016-12-22	MH111046.1	Coxsackievirus_A6_isolate_C098/CHW/AUS/2016_polyprotein_gene_complete_cds	Australia	2016-12-22
LC364169.1_|Coxsackievirus_A6_FS57/Fukuoka/JPN/2017_VP1_gene_for_VP1_protein_partial_cds|Japan|2017	LC364169.1	Coxsackievirus_A6_FS57/Fukuoka/JPN/2017_VP1_gene_for_VP1_protein_partial_cds	Japan	2017-01-01
LC421652.1_|Coxsackievirus_A6_2214-Yamagata-2017_gene_for_polyprotein_partial_cds|Japan|2017	LC421652.1	Coxsackievirus_A6_2214-Yamagata-2017_gene_for_polyprotein_partial_cds	Japan	2017-01-01
LC438147.1_|Coxsackievirus_A6_CV-A6/HVN17.147/Hai_Phong/VNM/2017_gene_for_VP1_protein_partial_cds|Viet_Nam|2017	LC438147.1	Coxsackievirus_A6_CV-A6/HVN17.147/Hai_Phong/VNM/2017_gene_for_VP1_protein_partial_cds	Viet_Nam	2017-01-01
MT577695.1_|Coxsackievirus_A6_isolate_NIV1741316/CVA6/Pune/2017/India_VP1_gene_partial_cds|India|2017	MT577695.1	Coxsackievirus_A6_isolate_NIV1741316/CVA6/Pune/2017/India_VP1_gene_partial_cds	India	2017-01-01
OM885909.1_|Coxsackievirus_A6_isolate_CVA6/216/PHL/2017_capsid_protein_VP1_gene_partial_cds|Philippines|2017	OM885909.1	Coxsackievirus_A6_isolate_CVA6/216/PHL/2017_capsid_protein_VP1_gene_partial_cds	Philippines	2017-01-01
PP526685.1_|Coxsackievirus_A6_isolate_R10_complete_genome|China|2017	PP526685.1	Coxsackievirus_A6_isolate_R10_complete_genome	China	2017-01-01
MH111048.1_|Coxsackievirus_A6_isolate_C104/CHW/AUS/2017_polyprotein_gene_complete_cds|Australia|2017-01-12	MH111048.1	Coxsackievirus_A6_isolate_C104/CHW/AUS/2017_polyprotein_gene_complete_cds	Australia	2017-01-12
MT814410.1_|Coxsackievirus_A6_strain_CVA6_-3170200011-FRA-2017_complete_genome|France|2017-01-16	MT814410.1	Coxsackievirus_A6_strain_CVA6_-3170200011-FRA-2017_complete_genome	France	2017-01-16
MN514789.1_|Coxsackievirus_A6_strain_RXY3916_VP1_gene_partial_cds|China|2017-03-08	MN514789.1	Coxsackievirus_A6_strain_RXY3916_VP1_gene_partial_cds	China	2017-03-08
MT814565.1_|Coxsackievirus_A6_strain_CVA6_-3170800011-FRA-2017_complete_genome|France|2017-03-13	MT814565.1	Coxsackievirus_A6_strain_CVA6_-3170800011-FRA-2017_complete_genome	France	2017-03-13
MH111051.1_|Coxsackievirus_A6_isolate_C158/CHW/AUS/2017_polyprotein_gene_complete_cds|Australia|2017-04-17	MH111051.1	Coxsackievirus_A6_isolate_C158/CHW/AUS/2017_polyprotein_gene_complete_cds	Australia	2017-04-17
MN233780.1_|Coxsackievirus_A6_isolate_17T0405/PD/SH/CHN/2017_capsid_protein_gene_partial_cds|China|2017-04-24	MN233780.1	Coxsackievirus_A6_isolate_17T0405/PD/SH/CHN/2017_capsid_protein_gene_partial_cds	China	2017-04-24
MT814416.1_|Coxsackievirus_A6_strain_CVA6_-3171310011-FRA-2017_complete_genome|France|2017-05-09	MT814416.1	Coxsackievirus_A6_strain_CVA6_-3171310011-FRA-2017_complete_genome	France	2017-05-09
MN233779.1_|Coxsackievirus_A6_isolate_17T0514/PD/SH/CHN/2017_capsid_protein_gene_partial_cds|China|2017-05-24	MN233779.1	Coxsackievirus_A6_isolate_17T0514/PD/SH/CHN/2017_capsid_protein_gene_partial_cds	China	2017-05-24
MT814404.1_|Coxsackievirus_A6_strain_CVA6_-170044140402-FRA-2017_complete_genome|France|2017-06-06	MT814404.1	Coxsackievirus_A6_strain_CVA6_-170044140402-FRA-2017_complete_genome	France	2017-06-06
MN233744.1_|Coxsackievirus_A6_isolate_17B0605/PD/SH/CHN/2017_capsid_protein_gene_partial_cds|China|2017-06-15	MN233744.1	Coxsackievirus_A6_isolate_17B0605/PD/SH/CHN/2017_capsid_protein_gene_partial_cds	China	2017-06-15
LC794519.1_|Coxsackievirus_A6_17-10184_genomic_RNA_nearly_complete_genome|Japan|2017-07	LC794519.1	Coxsackievirus_A6_17-10184_genomic_RNA_nearly_complete_genome	Japan	2017-07-01
MK252983.1_|Coxsackievirus_A6_isolate_1280_Roston_on_Don/RUS_2017_capsid_protein_gene_partial_cds|Russia|2017-07-13	MK252983.1	Coxsackievirus_A6_isolate_1280_Roston_on_Don/RUS_2017_capsid_protein_gene_partial_cds	Russia	2017-07-13
OL840773.1_|Coxsackievirus_A6_strain_CVA6/17273/BJ/CHN/2017_VP1_protein_gene_partial_cds|China|2017-07-14	OL840773.1	Coxsackievirus_A6_strain_CVA6/17273/BJ/CHN/2017_VP1_protein_gene_partial_cds	China	2017-07-14
MK252995.1_|Coxsackievirus_A6_isolate_2158_Vladimir/RUS_2017_capsid_protein_gene_partial_cds|Russia|2017-08-13	MK252995.1	Coxsackievirus_A6_isolate_2158_Vladimir/RUS_2017_capsid_protein_gene_partial_cds	Russia	2017-08-13
OL688727.1_|Coxsackievirus_A6_strain_AS672/NC/CHN/2017_VP1_gene_partial_cds|China|2017-08-26	OL688727.1	Coxsackievirus_A6_strain_AS672/NC/CHN/2017_VP1_gene_partial_cds	China	2017-08-26
MK253001.1_|Coxsackievirus_A6_isolate_2454_Dagestan/RUS_2017_capsid_protein_gene_partial_cds|Russia|2017-09-01	MK253001.1	Coxsackievirus_A6_isolate_2454_Dagestan/RUS_2017_capsid_protein_gene_partial_cds	Russia	2017-09-01
MN233834.1_|Coxsackievirus_A6_isolate_Jinshan43_VP1_gene_partial_cds|China|2017-09-18	MN233834.1	Coxsackievirus_A6_isolate_Jinshan43_VP1_gene_partial_cds	China	2017-09-18
MT814577.1_|Coxsackievirus_A6_strain_CVA6_-170061874102-FRA-2017_complete_genome|France|2017-09-18	MT814577.1	Coxsackievirus_A6_strain_CVA6_-170061874102-FRA-2017_complete_genome	France	2017-09-18
MN336324.1_|Coxsackievirus_A6_strain_R034/Shenyang/CHN/2017_VP1_gene_partial_cds|China|2017-10	MN336324.1	Coxsackievirus_A6_strain_R034/Shenyang/CHN/2017_VP1_gene_partial_cds	China	2017-10-01
MT814409.1_|Coxsackievirus_A6_strain_CVA6_-170067056102-FRA-2017_complete_genome|France|2017-10-17	MT814409.1	Coxsackievirus_A6_strain_CVA6_-170067056102-FRA-2017_complete_genome	France	2017-10-17
MT814413.1_|Coxsackievirus_A6_strain_CVA6_-170069313302-FRA-2017_complete_genome|France|2017-11-02	MT814413.1	Coxsackievirus_A6_strain_CVA6_-170069313302-FRA-2017_complete_genome	France	2017-11-02
OL688728.1_|Coxsackievirus_A6_strain_AS673/NC/CHN/2017_VP1_gene_partial_cds|China|2017-11-12	OL688728.1	Coxsackievirus_A6_strain_AS673/NC/CHN/2017_VP1_gene_partial_cds	China	2017-11-12
MN514822.1_|Coxsackievirus_A6_strain_RXY4123_VP1_gene_partial_cds|China|2017-12-06	MN514822.1	Coxsackievirus_A6_strain_RXY4123_VP1_gene_partial_cds	China	2017-12-06
MK167112.1_|Coxsackievirus_A6_isolate_CVA6/Catalonia/NSVH104/2017_capsid_protein_VP1_gene_partial_cds|Spain|2018	MK167112.1	Coxsackievirus_A6_isolate_CVA6/Catalonia/NSVH104/2017_capsid_protein_VP1_gene_partial_cds	Spain	2018-01-01
MT577715.1_|Coxsackievirus_A6_isolate_NIV1850095/CVA6/Kolhapur/2018/India_VP1_gene_partial_cds|India|2018	MT577715.1	Coxsackievirus_A6_isolate_NIV1850095/CVA6/Kolhapur/2018/India_VP1_gene_partial_cds	India	2018-01-01
MZ516415.1_|Coxsackievirus_A6_isolate_CVA6-CMUM35-BJ-CHN-2018_VP1_protein_gene_partial_cds|China|2018	MZ516415.1	Coxsackievirus_A6_isolate_CVA6-CMUM35-BJ-CHN-2018_VP1_protein_gene_partial_cds	China	2018-01-01
MT814612.1_|Coxsackievirus_A6_strain_CVA6_-180005731702-FRA-2018_complete_genome|France|2018-01-29	MT814612.1	Coxsackievirus_A6_strain_CVA6_-180005731702-FRA-2018_complete_genome	France	2018-01-29
OL688732.1_|Coxsackievirus_A6_strain_AS050/NC/CHN/2018_VP1_gene_partial_cds|China|2018-02-21	OL688732.1	Coxsackievirus_A6_strain_AS050/NC/CHN/2018_VP1_gene_partial_cds	China	2018-02-21
MT569400.1_|Coxsackievirus_A6_isolate_E201803/Huzhou/CHN/2018_VP1_protein_gene_partial_cds|China|2018-03	MT569400.1	Coxsackievirus_A6_isolate_E201803/Huzhou/CHN/2018_VP1_protein_gene_partial_cds	China	2018-03-01
MT814560.1_|Coxsackievirus_A6_strain_CVA6_-180016642802-FRA-2018_complete_genome|France|2018-03-29	MT814560.1	Coxsackievirus_A6_strain_CVA6_-180016642802-FRA-2018_complete_genome	France	2018-03-29
MN233828.1_|Coxsackievirus_A6_isolate_Jinshan178_VP1_gene_partial_cds|China|2018-04-26	MN233828.1	Coxsackievirus_A6_isolate_Jinshan178_VP1_gene_partial_cds	China	2018-04-26
MT814566.1_|Coxsackievirus_A6_strain_CVA6_-180020966102-FRA-2018_complete_genome|France|2018-04-27	MT814566.1	Coxsackievirus_A6_strain_CVA6_-180020966102-FRA-2018_complete_genome	France	2018-04-27
MH780756.1_|Coxsackievirus_A6_strain_oV18-021_polyprotein_gene_complete_cds|India|2018-05-25	MH780756.1	Coxsackievirus_A6_strain_oV18-021_polyprotein_gene_complete_cds	India	2018-05-25
OR507425.1_|Coxsackievirus_A6_isolate_2018HB7CA6_VP1_gene_partial_cds|China|2018-05-26	OR507425.1	Coxsackievirus_A6_isolate_2018HB7CA6_VP1_gene_partial_cds	China	2018-05-26
MT814424.1_|Coxsackievirus_A6_strain_CVA6_-180027322802-FRA-2018_complete_genome|France|2018-05-30	MT814424.1	Coxsackievirus_A6_strain_CVA6_-180027322802-FRA-2018_complete_genome	France	2018-05-30
MT814564.1_|Coxsackievirus_A6_strain_CVA6_-180028740102-FRA-2018_complete_genome|France|2018-06-05	MT814564.1	Coxsackievirus_A6_strain_CVA6_-180028740102-FRA-2018_complete_genome	France	2018-06-05
MH796398.1_|Coxsackievirus_A6_strain_V18-028_VP1_gene_partial_cds|India|2018-06-19	MH796398.1	Coxsackievirus_A6_strain_V18-028_VP1_gene_partial_cds	India	2018-06-19
LC813373.1_|Coxsackievirus_A6_DY2018-240_VP1_gene_for_polyprotein_partial_cds|China|2018-06-30	LC813373.1	Coxsackievirus_A6_DY2018-240_VP1_gene_for_polyprotein_partial_cds	China	2018-06-30
MN233756.1_|Coxsackievirus_A6_isolate_18T0707/PD/SH/CHN/2018_capsid_protein_gene_partial_cds|China|2018-07-16	MN233756.1	Coxsackievirus_A6_isolate_18T0707/PD/SH/CHN/2018_capsid_protein_gene_partial_cds	China	2018-07-16
MT814568.1_|Coxsackievirus_A6_strain_CVA6_-180035477102-FRA-2018_complete_genome|France|2018-07-19	MT814568.1	Coxsackievirus_A6_strain_CVA6_-180035477102-FRA-2018_complete_genome	France	2018-07-19
OL677508.1_|Coxsackievirus_A6_strain_AS497/NC/CHN/2018_VP1_gene_partial_cds|China|2018-08-20	OL677508.1	Coxsackievirus_A6_strain_AS497/NC/CHN/2018_VP1_gene_partial_cds	China	2018-08-20
MK252992.1_|Coxsackievirus_A6_isolate_2049_Komi/RUS_2017_capsid_protein_gene_partial_cds|Russia|2018-08-31	MK252992.1	Coxsackievirus_A6_isolate_2049_Komi/RUS_2017_capsid_protein_gene_partial_cds	Russia	2018-08-31
MN233829.1_|Coxsackievirus_A6_isolate_Jinshan141_VP1_gene_partial_cds|China|2018-09-16	MN233829.1	Coxsackievirus_A6_isolate_Jinshan141_VP1_gene_partial_cds	China	2018-09-16
MZ576353.1_|Coxsackievirus_A6_strain_NUH_CVA6_1/Nottingham/2018_VP1_protein_gene_partial_cds|United_Kingdom|2018-09-19	MZ576353.1	Coxsackievirus_A6_strain_NUH_CVA6_1/Nottingham/2018_VP1_protein_gene_partial_cds	United_Kingdom	2018-09-19
OQ197438.1_|Coxsackievirus_A6_strain_166/Shenyang/CHN/2018_VP1_gene_partial_cds|China|2018-10	OQ197438.1	Coxsackievirus_A6_strain_166/Shenyang/CHN/2018_VP1_gene_partial_cds	China	2018-10-01
MT814616.1_|Coxsackievirus_A6_strain_CVA6_-180050202502-FRA-2018_complete_genome|France|2018-10-05	MT814616.1	Coxsackievirus_A6_strain_CVA6_-180050202502-FRA-2018_complete_genome	France	2018-10-05
MZ576354.1_|Coxsackievirus_A6_strain_NUH_CVA6_2/Nottingham/2018_VP1_protein_gene_partial_cds|United_Kingdom|2018-10-07	MZ576354.1	Coxsackievirus_A6_strain_NUH_CVA6_2/Nottingham/2018_VP1_protein_gene_partial_cds	United_Kingdom	2018-10-07
OL840694.1_|Coxsackievirus_A6_strain_CVA6/18701/BJ/CHN/2018_VP1_protein_gene_partial_cds|China|2018-11-21	OL840694.1	Coxsackievirus_A6_strain_CVA6/18701/BJ/CHN/2018_VP1_protein_gene_partial_cds	China	2018-11-21
MT814411.1_|Coxsackievirus_A6_strain_CVA6_-180056052802-FRA-2018_complete_genome|France|2018-11-22	MT814411.1	Coxsackievirus_A6_strain_CVA6_-180056052802-FRA-2018_complete_genome	France	2018-11-22
MZ576375.1_|Coxsackievirus_A6_strain_NUH_CVA6_23/Nottingham/2018_VP1_protein_gene_partial_cds|United_Kingdom|2018-11-22	MZ576375.1	Coxsackievirus_A6_strain_NUH_CVA6_23/Nottingham/2018_VP1_protein_gene_partial_cds	United_Kingdom	2018-11-22
MZ576381.1_|Coxsackievirus_A6_strain_NUH_CVA6_29/Nottingham/2018_VP1_protein_gene_partial_cds|United_Kingdom|2018-12-17	MZ576381.1	Coxsackievirus_A6_strain_NUH_CVA6_29/Nottingham/2018_VP1_protein_gene_partial_cds	United_Kingdom	2018-12-17
MT814563.1_|Coxsackievirus_A6_strain_CVA6_-180059810002-FRA-2018_complete_genome|France|2018-12-18	MT814563.1	Coxsackievirus_A6_strain_CVA6_-180059810002-FRA-2018_complete_genome	France	2018-12-18
OL840682.1_|Coxsackievirus_A6_strain_CVA6/18731/BJ/CHN/2018_VP1_protein_gene_partial_cds|China|2018-12-18	OL840682.1	Coxsackievirus_A6_strain_CVA6/18731/BJ/CHN/2018_VP1_protein_gene_partial_cds	China	2018-12-18
MN896930.1_|Coxsackievirus_A6_isolate_USA/2019-23327_polyprotein_gene_partial_cds|USA|2019	MN896930.1	Coxsackievirus_A6_isolate_USA/2019-23327_polyprotein_gene_partial_cds	USA	2019-01-01
OL470908.1_|Coxsackievirus_A6_isolate_CV-A6/HA19093/2019/Beijing/Tongzhou_VP1_gene_partial_cds|China|2019	OL470908.1	Coxsackievirus_A6_isolate_CV-A6/HA19093/2019/Beijing/Tongzhou_VP1_gene_partial_cds	China	2019-01-01
MZ491031.1_|Coxsackievirus_A6_strain_CVA6/Wuxi01/China/2019_polyprotein_gene_complete_cds|China|2019-03	MZ491031.1	Coxsackievirus_A6_strain_CVA6/Wuxi01/China/2019_polyprotein_gene_complete_cds	China	2019-03-01
OR828443.1_|UNVERIFIED:_Coxsackievirus_A6_strain_CA6/S144/2019/China_complete_genome|China|2019-04-11	OR828443.1	UNVERIFIED:_Coxsackievirus_A6_strain_CA6/S144/2019/China_complete_genome	China	2019-04-11
PP280531.1_|Coxsackievirus_A6_strain_JH201903_VP1_gene_partial_cds|China|2019-06	PP280531.1	Coxsackievirus_A6_strain_JH201903_VP1_gene_partial_cds	China	2019-06-01
LC743959.1_|Coxsackievirus_A6_Hyogo13575_gene_for_polyprotein_partial_cds|Japan|2019-07-23	LC743959.1	Coxsackievirus_A6_Hyogo13575_gene_for_polyprotein_partial_cds	Japan	2019-07-23
LC530049.1_|Coxsackievirus_A6_sugckmmaht_NGO2_genomic_RNA_complete_genome|Japan|2019-07-24	LC530049.1	Coxsackievirus_A6_sugckmmaht_NGO2_genomic_RNA_complete_genome	Japan	2019-07-24
OR507433.1_|Coxsackievirus_A6_isolate_2019HB80CA6_VP1_gene_partial_cds|China|2019-08-29	OR507433.1	Coxsackievirus_A6_isolate_2019HB80CA6_VP1_gene_partial_cds	China	2019-08-29
OP896715.1_|Coxsackievirus_A6_strain_CU3494_THA2019_polyprotein_gene_partial_cds|Thailand|2019-09-18	OP896715.1	Coxsackievirus_A6_strain_CU3494_THA2019_polyprotein_gene_partial_cds	Thailand	2019-09-18
OL840677.1_|Coxsackievirus_A6_strain_CVA6/19633/BJ/CHN/2019_VP1_protein_gene_partial_cds|China|2019-09-25	OL840677.1	Coxsackievirus_A6_strain_CVA6/19633/BJ/CHN/2019_VP1_protein_gene_partial_cds	China	2019-09-25
OP207970.1_|Coxsackievirus_A6_isolate_JH-401/2019_complete_genome|USA|2019-10-01	OP207970.1	Coxsackievirus_A6_isolate_JH-401/2019_complete_genome	USA	2019-10-01
OR507399.1_|Coxsackievirus_A6_isolate_2019HB101CA6_VP1_gene_partial_cds|China|2019-10-30	OR507399.1	Coxsackievirus_A6_isolate_2019HB101CA6_VP1_gene_partial_cds	China	2019-10-30
MN712205.1_|Coxsackievirus_A6_isolate_CVA6/BJ/CHN/2019_VP1_gene_partial_cds|China|2019-11	MN712205.1	Coxsackievirus_A6_isolate_CVA6/BJ/CHN/2019_VP1_gene_partial_cds	China	2019-11-01
OR507407.1_|Coxsackievirus_A6_isolate_2019HB112CA6_VP1_gene_partial_cds|China|2019-12-11	OR507407.1	Coxsackievirus_A6_isolate_2019HB112CA6_VP1_gene_partial_cds	China	2019-12-11
LC626209.1_|Coxsackievirus_A6_67/QJ/YN/CHN/2020/CV-A6_VP1_gene_for_capsid_protein_partial_cds|China|2020	LC626209.1	Coxsackievirus_A6_67/QJ/YN/CHN/2020/CV-A6_VP1_gene_for_capsid_protein_partial_cds	China	2020-01-01
OP896713.1_|Coxsackievirus_A6_strain_CU3547_THA2020_polyprotein_gene_partial_cds|Thailand|2020-01-24	OP896713.1	Coxsackievirus_A6_strain_CU3547_THA2020_polyprotein_gene_partial_cds	Thailand	2020-01-24
PP280534.1_|Coxsackievirus_A6_strain_JH202006_VP1_gene_partial_cds|China|2020-07	PP280534.1	Coxsackievirus_A6_strain_JH202006_VP1_gene_partial_cds	China	2020-07-01
OR507473.1_|Coxsackievirus_A6_isolate_2020HB3CA6_VP1_gene_partial_cds|China|2020-09-04	OR507473.1	Coxsackievirus_A6_isolate_2020HB3CA6_VP1_gene_partial_cds	China	2020-09-04
OR507468.1_|Coxsackievirus_A6_isolate_2020HB25CA6_VP1_gene_partial_cds|China|2020-10-15	OR507468.1	Coxsackievirus_A6_isolate_2020HB25CA6_VP1_gene_partial_cds	China	2020-10-15
OR828432.1_|UNVERIFIED:_Coxsackievirus_A6_strain_CA6/S486/2020/China_complete_genome|China|2020-12-03	OR828432.1	UNVERIFIED:_Coxsackievirus_A6_strain_CA6/S486/2020/China_complete_genome	China	2020-12-03
LC707468.1_|Coxsackievirus_A6_237-QJ-YN-CHN-2021-CVA6_gene_for_polyprotein_partial_cds|China|2021	LC707468.1	Coxsackievirus_A6_237-QJ-YN-CHN-2021-CVA6_gene_for_polyprotein_partial_cds	China	2021-01-01
OR507490.1_|Coxsackievirus_A6_isolate_2021HB10CA6_VP1_gene_partial_cds|China|2021-04-04	OR507490.1	Coxsackievirus_A6_isolate_2021HB10CA6_VP1_gene_partial_cds	China	2021-04-04
LC813398.1_|Coxsackievirus_A6_DY2021-024_VP1_gene_for_polyprotein_partial_cds|China|2021-05-19	LC813398.1	Coxsackievirus_A6_DY2021-024_VP1_gene_for_polyprotein_partial_cds	China	2021-05-19
OR507536.1_|Coxsackievirus_A6_isolate_2021HB89CA6_VP1_gene_partial_cds|China|2021-07-31	OR507536.1	Coxsackievirus_A6_isolate_2021HB89CA6_VP1_gene_partial_cds	China	2021-07-31
OQ197429.1_|Coxsackievirus_A6_strain_T56/Shenyang/CHN/2021_VP1_gene_partial_cds|China|2021-10	OQ197429.1	Coxsackievirus_A6_strain_T56/Shenyang/CHN/2021_VP1_gene_partial_cds	China	2021-10-01
OR507497.1_|Coxsackievirus_A6_isolate_2021HB120CA6_VP1_gene_partial_cds|China|2021-11-05	OR507497.1	Coxsackievirus_A6_isolate_2021HB120CA6_VP1_gene_partial_cds	China	2021-11-05
LC791280.1_|Coxsackievirus_A6_A153-YN-CHN-2022_gene_for_polyprotein_partial_cds|China|2022	LC791280.1	Coxsackievirus_A6_A153-YN-CHN-2022_gene_for_polyprotein_partial_cds	China	2022-01-01
LC813403.1_|Coxsackievirus_A6_DY2022-083_VP1_gene_for_polyprotein_partial_cds|China|2022-03-26	LC813403.1	Coxsackievirus_A6_DY2022-083_VP1_gene_for_polyprotein_partial_cds	China	2022-03-26
LC813407.1_|Coxsackievirus_A6_DY2022-100_VP1_gene_for_polyprotein_partial_cds|China|2022-04-13	LC813407.1	Coxsackievirus_A6_DY2022-100_VP1_gene_for_polyprotein_partial_cds	China	2022-04-13
OR507546.1_|Coxsackievirus_A6_isolate_2022HB82CA6_VP1_gene_partial_cds|China|2022-05-24	OR507546.1	Coxsackievirus_A6_isolate_2022HB82CA6_VP1_gene_partial_cds	China	2022-05-24
LC794523.1_|Coxsackievirus_A6_2022-50_genomic_RNA_nearly_complete_genome|Japan|2022-06	LC794523.1	Coxsackievirus_A6_2022-50_genomic_RNA_nearly_complete_genome	Japan	2022-06-01
OP896722.1_|Coxsackievirus_A6_strain_CU3774_THA2022_polyprotein_gene_partial_cds|Thailand|2022-06-22	OP896722.1	Coxsackievirus_A6_strain_CU3774_THA2022_polyprotein_gene_partial_cds	Thailand	2022-06-22
OR507556.1_|Coxsackievirus_A6_isolate_2022HB92CA6_VP1_gene_partial_cds|China|2022-06-29	OR507556.1	Coxsackievirus_A6_isolate_2022HB92CA6_VP1_gene_partial_cds	China	2022-06-29
OR734736.1_|Coxsackievirus_A6_isolate_CV-A6/087/NIV/India/2022_polyprotein_gene_complete_cds|India|2022-06-29	OR734736.1	Coxsackievirus_A6_isolate_CV-A6/087/NIV/India/2022_polyprotein_gene_complete_cds	India	2022-06-29
PP191112.1_|Coxsackievirus_A6_strain_CVA6/02/GJ/KOR/2022_complete_genome|South_Korea|2022-07	PP191112.1	Coxsackievirus_A6_strain_CVA6/02/GJ/KOR/2022_complete_genome	South_Korea	2022-07-01
OR507542.1_|Coxsackievirus_A6_isolate_2022HB100CA6_VP1_gene_partial_cds|China|2022-07-28	OR507542.1	Coxsackievirus_A6_isolate_2022HB100CA6_VP1_gene_partial_cds	China	2022-07-28
PP191124.1_|Coxsackievirus_A6_strain_CVA6/14/GJ/KOR/2022_complete_genome|South_Korea|2022-08	PP191124.1	Coxsackievirus_A6_strain_CVA6/14/GJ/KOR/2022_complete_genome	South_Korea	2022-08-01
PP191120.1_|Coxsackievirus_A6_strain_CVA6/10/GJ/KOR/2022_complete_genome|South_Korea|2022-09	PP191120.1	Coxsackievirus_A6_strain_CVA6/10/GJ/KOR/2022_complete_genome	South_Korea	2022-09-01
OP896721.1_|Coxsackievirus_A6_strain_CU3924_THA2022_polyprotein_gene_partial_cds|Thailand|2022-09-21	OP896721.1	Coxsackievirus_A6_strain_CU3924_THA2022_polyprotein_gene_partial_cds	Thailand	2022-09-21
OR734737.1_|Coxsackievirus_A6_isolate_CV-A6/273/NIV/India/2022_polyprotein_gene_complete_cds|India|2022-10-18	OR734737.1	Coxsackievirus_A6_isolate_CV-A6/273/NIV/India/2022_polyprotein_gene_complete_cds	India	2022-10-18
OR259328.1_|Coxsackievirus_A6_strain_CVA6/21021/CC/CHN/2021_VP1_protein_gene_partial_cds|China|2023-03-22	OR259328.1	Coxsackievirus_A6_strain_CVA6/21021/CC/CHN/2021_VP1_protein_gene_partial_cds	China	2023-03-22
LC813412.1_|Coxsackievirus_A6_DY2023-179_VP1_gene_for_polyprotein_partial_cds|China|2023-06-27	LC813412.1	Coxsackievirus_A6_DY2023-179_VP1_gene_for_polyprotein_partial_cds	China	2023-06-27
LC813416.1_|Coxsackievirus_A6_DY2023-194_VP1_gene_for_polyprotein_partial_cds|China|2023-07-23	LC813416.1	Coxsackievirus_A6_DY2023-194_VP1_gene_for_polyprotein_partial_cds	China	2023-07-23
LC813422.1_|Coxsackievirus_A6_DY2023-258_VP1_gene_for_polyprotein_partial_cds|China|2023-08-07	LC813422.1	Coxsackievirus_A6_DY2023-258_VP1_gene_for_polyprotein_partial_cds	China	2023-08-07
LC813423.1_|Coxsackievirus_A6_DY2023-268_VP1_gene_for_polyprotein_partial_cds|China|2023-08-21	LC813423.1	Coxsackievirus_A6_DY2023-268_VP1_gene_for_polyprotein_partial_cds	China	2023-08-21

## Sheet: Supplementary Table S2
Supplementary Table S2 The DCA prediction and the DI values of position pairs in P1
Protein	Position pair	Amino acid pair	Distance (Å)	DCA score
VP1	137-242	N-CA	6.07141	1.85065
	89-103	CG2-O	4.61889	1.72055
	266-273	C-O	4.57102	1.24662
	155-168	CB-OG1	7.37031	1.1036
	189-194	CZ-O	3.41177	0.849771
	140-241	O-O	7.24824	0.757204
	156-170	CD-OG1	7.65809	0.754626
	90-99	O-OD2	6.15688	0.712932
	118-124	CD2-SD	4.00469	0.712484
	172-229	O-O	7.57444	0.668951
VP0	172-180	CD1-CE2	5.06492	7.7178
	162-167	CD1-C	6.73753	4.46486
	174-179	O-N	7.16776	3.87907
	125-217	O-N	2.97741	3.31965
	151-158	O-OD1	6.95171	2.73296
	92-102	CZ-CE1	3.72054	2.42137
	92-103	CE1-O	6.30368	2.42137
	92-98	O-N	7.18019	2.16041
	34-108	CB-CE	7.46993	2.10182
	132-151	CD1-C	6.36901	1.57337
	177-219	CB-CD1	6.58285	1.50383
	186-191	O-N	4.89055	1.49818
	187-192	CD2-N	7.46807	1.49818
	106-195	O-O	3.94755	1.49818
	106-198	N-N	5.28067	1.49818
	120-186	O-OD1	3.78107	1.49818
	186-192	N-N	6.72027	1.49818
	120-189	O-N	7.30194	1.49818
	120-187	O-N	3.23221	1.49818
	108-126	SD-CB	4.73253	1.49451
	81-159	N-CA	6.36343	1.39955
	172-179	CD1-CG1	7.58109	1.36681
	174-180	O-CD2	7.85726	1.30014
	37-198	O-CD	3.86464	1.25107
VP3	104-109	N-CZ3	5.54145	5.70953
	108-171	C-C	7.35609	3.13547
	48-102	N-CD1	6.57709	2.76771
	140-146	O-CB	6.79879	2.15778
	48-220	NE2-CA	3.49938	1.55901
	55-65	C-O	7.61925	0.816214
